# Supplementary material for: Mapping regional livelihood benefits from local ecosystem services assessments in rural Sahel
Source: PLoS One. 2018 Feb 1;13(2):e0192019. doi: 10.1371/journal.pone.0192019 (PMC5794140; doi:10.1371/journal.pone.0192019)
Supplement: S1 Data — Included data layers: Depressions shapefile; homesteads shapefile; urban land shapefile; calibration and groundtruthing points shapefile; and social-ecological patch map raster file. (ZIP) [file pone.0192019.s009.zip]

Archive with 41 entries (41 files):
- SA1/SA1_Depression.cpg
- SA1/SA1_Depression.dbf
- SA1/SA1_Depression.prj
- SA1/SA1_Depression.sbn
- SA1/SA1_Depression.sbx
- SA1/SA1_Depression.shp
- SA1/SA1_Depression.shp.xml
- SA1/SA1_Depression.shx
- SA1/SA1_GT_C.cpg
- SA1/SA1_GT_C.dbf
- SA1/SA1_GT_C.prj
- SA1/SA1_GT_C.sbn
- SA1/SA1_GT_C.sbx
- SA1/SA1_GT_C.shp
- SA1/SA1_GT_C.shp.xml
- SA1/SA1_GT_C.shx
- SA1/SA1_HS.cpg
- SA1/SA1_HS.dbf
- SA1/SA1_HS.prj
- SA1/SA1_HS.sbn
- SA1/SA1_HS.sbx
- SA1/SA1_HS.shp
- SA1/SA1_HS.shp.xml
- SA1/SA1_HS.shx
- SA1/SA1_METADATA.pdf
- SA1/SA1_SEP_map.tfw
- SA1/SA1_SEP_map.tif
- SA1/SA1_SEP_map.tif.aux.xml
- SA1/SA1_SEP_map.tif.ovr
- SA1/SA1_SEP_map.tif.vat.cpg
- SA1/SA1_SEP_map.tif.vat.dbf
- SA1/SA1_SEP_map.tif.vat.dbf.xml
- SA1/SA1_SEP_map.tif.xml
- SA1/SA1_Urban.cpg
- SA1/SA1_Urban.dbf
- SA1/SA1_Urban.prj
- SA1/SA1_Urban.sbn
- SA1/SA1_Urban.sbx
- SA1/SA1_Urban.shp
- SA1/SA1_Urban.shp.xml
- SA1/SA1_Urban.shx
