# Supplementary material for: Mapping regional livelihood benefits from local ecosystem services assessments in rural Sahel
Source: PLoS One. 2018 Feb 1;13(2):e0192019. doi: 10.1371/journal.pone.0192019 (PMC5794140; doi:10.1371/journal.pone.0192019)
Supplement: S1 Data — Included data layers: Depressions shapefile; homesteads shapefile; urban land shapefile; calibration and groundtruthing points shapefile; and social-ecological patch map raster file. (ZIP) [file pone.0192019.s009.zip › SA1/SA1_HS.shp.xml]

<?xml version="1.0" encoding="UTF-8"?>
<metadata xml:lang="en"><Esri><CreaDate>20160920</CreaDate><CreaTime>14092200</CreaTime><ArcGISFormat>1.0</ArcGISFormat><SyncOnce>FALSE</SyncOnce><DataProperties><itemProps><itemName Sync="TRUE">SA1_HS</itemName><imsContentType Sync="TRUE">002</imsContentType><itemSize Sync="TRUE">5.098</itemSize><itemLocation><linkage Sync="TRUE">file://\\KATJAM-W7\D$\DATA\MSc Thesis\GIS_3\Article_SI\SA1\SA1_HS.shp</linkage><protocol Sync="TRUE">Local Area Network</protocol></itemLocation><nativeExtBox><westBL Sync="TRUE">489759.832891</westBL><eastBL Sync="TRUE">593314.400146</eastBL><southBL Sync="TRUE">1437169.468897</southBL><northBL Sync="TRUE">1506520.702433</northBL><exTypeCode Sync="TRUE">1</exTypeCode></nativeExtBox></itemProps><coordRef><type Sync="TRUE">Projected</type><geogcsn Sync="TRUE">GCS_WGS_1984</geogcsn><csUnits Sync="TRUE">Linear Unit: Meter (1.000000)</csUnits><peXml Sync="TRUE">&lt;ProjectedCoordinateSystem xsi:type='typens:ProjectedCoordinateSystem' xmlns:xsi='http://www.w3.org/2001/XMLSchema-instance' xmlns:xs='http://www.w3.org/2001/XMLSchema' xmlns:typens='http://www.esri.com/schemas/ArcGIS/10.3'&gt;&lt;WKT&gt;PROJCS[&amp;quot;UTM_Zone_30N&amp;quot;,GEOGCS[&amp;quot;GCS_WGS_1984&amp;quot;,DATUM[&amp;quot;D_WGS_1984&amp;quot;,SPHEROID[&amp;quot;WGS_1984&amp;quot;,6378137.0,298.257223563]],PRIMEM[&amp;quot;Greenwich&amp;quot;,0.0],UNIT[&amp;quot;Degree&amp;quot;,0.0174532925199433]],PROJECTION[&amp;quot;Transverse_Mercator&amp;quot;],PARAMETER[&amp;quot;False_Easting&amp;quot;,500000.0],PARAMETER[&amp;quot;False_Northing&amp;quot;,0.0],PARAMETER[&amp;quot;Central_Meridian&amp;quot;,-3.0],PARAMETER[&amp;quot;Scale_Factor&amp;quot;,0.9996],PARAMETER[&amp;quot;Latitude_Of_Origin&amp;quot;,0.0],UNIT[&amp;quot;Meter&amp;quot;,1.0]]&lt;/WKT&gt;&lt;XOrigin&gt;-5120900&lt;/XOrigin&gt;&lt;YOrigin&gt;-9998100&lt;/YOrigin&gt;&lt;XYScale&gt;450445547.3910538&lt;/XYScale&gt;&lt;ZOrigin&gt;-100000&lt;/ZOrigin&gt;&lt;ZScale&gt;10000&lt;/ZScale&gt;&lt;MOrigin&gt;-100000&lt;/MOrigin&gt;&lt;MScale&gt;10000&lt;/MScale&gt;&lt;XYTolerance&gt;0.001&lt;/XYTolerance&gt;&lt;ZTolerance&gt;0.001&lt;/ZTolerance&gt;&lt;MTolerance&gt;0.001&lt;/MTolerance&gt;&lt;HighPrecision&gt;true&lt;/HighPrecision&gt;&lt;/ProjectedCoordinateSystem&gt;</peXml><projcsn Sync="TRUE">UTM_Zone_30N</projcsn></coordRef><copyHistory><copy source="D:\DATA\MSc Thesis\GIS_3\Article_SI\SA1\SA1_HS" dest="\\KATJAM-W7\D$\DATA\MSc Thesis\GIS_3\Article_SI\_wrong\SA1_HS" date="20160920" time="14064800"/></copyHistory></DataProperties><SyncDate>20160920</SyncDate><SyncTime>17364100</SyncTime><ModDate>20160920</ModDate><ModTime>17364100</ModTime><scaleRange><minScale>150000000</minScale><maxScale>5000</maxScale></scaleRange><ArcGISProfile>ItemDescription</ArcGISProfile></Esri><dataIdInfo><envirDesc Sync="TRUE"> Version 6.2 (Build 9200) ; Esri ArcGIS 10.3.0.4322</envirDesc><dataLang><languageCode value="eng" Sync="TRUE"/><countryCode value="USA" Sync="TRUE"/></dataLang><idCitation><resTitle Sync="TRUE">SA1_HS</resTitle><presForm><PresFormCd value="005" Sync="TRUE"/></presForm></idCitation><spatRpType><SpatRepTypCd value="001" Sync="TRUE"/></spatRpType><dataExt><geoEle xmlns=""><GeoBndBox esriExtentType="search"><exTypeCode Sync="TRUE">1</exTypeCode><westBL Sync="TRUE">-3.094674</westBL><eastBL Sync="TRUE">-2.137310</eastBL><northBL Sync="TRUE">13.627413</northBL><southBL Sync="TRUE">12.998880</southBL></GeoBndBox></geoEle></dataExt><idPurp>Shapefile with homesteads in study area 1.</idPurp><idAbs>&lt;DIV STYLE="text-align:Left;"&gt;&lt;DIV&gt;&lt;P&gt;&lt;SPAN&gt;Attribute table key:&lt;/SPAN&gt;&lt;/P&gt;&lt;P STYLE="text-indent:20;"&gt;&lt;SPAN&gt;SEP: Social-ecological patch&lt;/SPAN&gt;&lt;/P&gt;&lt;/DIV&gt;&lt;/DIV&gt;</idAbs><idCredit>Katja Malmborg</idCredit></dataIdInfo><mdLang><languageCode value="eng" Sync="TRUE"/><countryCode value="USA" Sync="TRUE"/></mdLang><mdChar><CharSetCd value="004" Sync="TRUE"/></mdChar><distInfo><distFormat><formatName Sync="TRUE">Shapefile</formatName></distFormat><distTranOps><transSize Sync="TRUE">5.098</transSize></distTranOps></distInfo><mdHrLv><ScopeCd value="005" Sync="TRUE"/></mdHrLv><mdHrLvName Sync="TRUE">dataset</mdHrLvName><refSysInfo><RefSystem><refSysID><identCode code="0" Sync="TRUE"/><idCodeSpace Sync="TRUE">EPSG</idCodeSpace><idVersion Sync="TRUE">8.2.6</idVersion></refSysID></RefSystem></refSysInfo><spatRepInfo><VectSpatRep><geometObjs Name="SA1_HS"><geoObjTyp><GeoObjTypCd value="002" Sync="TRUE"></GeoObjTypCd></geoObjTyp><geoObjCnt Sync="TRUE">2808</geoObjCnt></geometObjs><topLvl><TopoLevCd value="001" Sync="TRUE"></TopoLevCd></topLvl></VectSpatRep></spatRepInfo><spdoinfo><ptvctinf><esriterm Name="SA1_HS"><efeatyp Sync="TRUE">Simple</efeatyp><efeageom code="4" Sync="TRUE"></efeageom><esritopo Sync="TRUE">FALSE</esritopo><efeacnt Sync="TRUE">2808</efeacnt><spindex Sync="TRUE">TRUE</spindex><linrefer Sync="TRUE">FALSE</linrefer></esriterm></ptvctinf></spdoinfo><eainfo><detailed Name="SA1_HS"><enttyp><enttypl Sync="TRUE">SA1_HS</enttypl><enttypt Sync="TRUE">Feature Class</enttypt><enttypc Sync="TRUE">2808</enttypc></enttyp><attr><attrlabl Sync="TRUE">FID</attrlabl><attalias Sync="TRUE">FID</attalias><attrtype Sync="TRUE">OID</attrtype><attwidth Sync="TRUE">4</attwidth><atprecis Sync="TRUE">0</atprecis><attscale Sync="TRUE">0</attscale><attrdef Sync="TRUE">Internal feature number.</attrdef><attrdefs Sync="TRUE">Esri</attrdefs><attrdomv><udom Sync="TRUE">Sequential unique whole numbers that are automatically generated.</udom></attrdomv></attr><attr><attrlabl Sync="TRUE">Shape</attrlabl><attalias Sync="TRUE">Shape</attalias><attrtype Sync="TRUE">Geometry</attrtype><attwidth Sync="TRUE">0</attwidth><atprecis Sync="TRUE">0</atprecis><attscale Sync="TRUE">0</attscale><attrdef Sync="TRUE">Feature geometry.</attrdef><attrdefs Sync="TRUE">Esri</attrdefs><attrdomv><udom Sync="TRUE">Coordinates defining the features.</udom></attrdomv></attr><attr><attrlabl Sync="TRUE">SEP</attrlabl><attalias Sync="TRUE">SEP</attalias><attrtype Sync="TRUE">String</attrtype><attwidth Sync="TRUE">50</attwidth><atprecis Sync="TRUE">0</atprecis><attscale Sync="TRUE">0</attscale></attr></detailed></eainfo><mdDateSt Sync="TRUE">20160920</mdDateSt></metadata>
