# Supplementary material for: Mapping regional livelihood benefits from local ecosystem services assessments in rural Sahel
Source: PLoS One. 2018 Feb 1;13(2):e0192019. doi: 10.1371/journal.pone.0192019 (PMC5794140; doi:10.1371/journal.pone.0192019)
Supplement: S1 Data — Included data layers: Depressions shapefile; homesteads shapefile; urban land shapefile; calibration and groundtruthing points shapefile; and social-ecological patch map raster file. (ZIP) [file pone.0192019.s009.zip › SA1/SA1_SEP_map.tfw]

30,0000000000
0,0000000000
0,0000000000
-30,0000000000
489750,0000000000
1503120,0000000000
