# Supplementary material for: Mapping regional livelihood benefits from local ecosystem services assessments in rural Sahel
Source: PLoS One. 2018 Feb 1;13(2):e0192019. doi: 10.1371/journal.pone.0192019 (PMC5794140; doi:10.1371/journal.pone.0192019)
Supplement: S1 Data — Included data layers: Depressions shapefile; homesteads shapefile; urban land shapefile; calibration and groundtruthing points shapefile; and social-ecological patch map raster file. (ZIP) [file pone.0192019.s009.zip › SA1/SA1_SEP_map.tif.aux.xml]

<PAMDataset>
  <Metadata />
  <Metadata domain="Esri">
    <MDI key="PyramidResamplingType">NEAREST</MDI>
  </Metadata>
  <PAMRasterBand band="1">
    <Histograms>
      <HistItem>
        <HistMin>0,5</HistMin>
        <HistMax>8,5</HistMax>
        <BucketCount>16</BucketCount>
        <IncludeOutOfRange>1</IncludeOutOfRange>
        <Approximate>0</Approximate>
        <HistCounts>0|734055|404146|3360624|26584|187525|1953624|13098|31752|0|0|0|0|0|0|0</HistCounts>
      </HistItem>
    </Histograms>
    <Metadata>
      <MDI key="STATISTICS_MINIMUM">1</MDI>
      <MDI key="STATISTICS_MAXIMUM">8</MDI>
      <MDI key="STATISTICS_MEAN">3,6856090406067</MDI>
      <MDI key="STATISTICS_STDDEV">1,7066614916387</MDI>
      <MDI key="STATISTICS_SKIPFACTORX">1</MDI>
      <MDI key="STATISTICS_SKIPFACTORY">1</MDI>
    </Metadata>
  </PAMRasterBand>
</PAMDataset>
