# Supplementary material for: Mapping regional livelihood benefits from local ecosystem services assessments in rural Sahel
Source: PLoS One. 2018 Feb 1;13(2):e0192019. doi: 10.1371/journal.pone.0192019 (PMC5794140; doi:10.1371/journal.pone.0192019)
Supplement: S2 Data — Included data layers: Depressions shapefile; homesteads shapefile; urban land shapefile; calibration and groundtruthing points shapefile; and social-ecological patch map raster file. (ZIP) [file pone.0192019.s010.zip]

Archive with 41 entries (41 files):
- SA2/SA2_Depression.CPG
- SA2/SA2_Depression.dbf
- SA2/SA2_Depression.prj
- SA2/SA2_Depression.sbn
- SA2/SA2_Depression.sbx
- SA2/SA2_Depression.shp
- SA2/SA2_Depression.shp.xml
- SA2/SA2_Depression.shx
- SA2/SA2_GT_C.cpg
- SA2/SA2_GT_C.dbf
- SA2/SA2_GT_C.prj
- SA2/SA2_GT_C.sbn
- SA2/SA2_GT_C.sbx
- SA2/SA2_GT_C.shp
- SA2/SA2_GT_C.shp.xml
- SA2/SA2_GT_C.shx
- SA2/SA2_HS.cpg
- SA2/SA2_HS.dbf
- SA2/SA2_HS.prj
- SA2/SA2_HS.sbn
- SA2/SA2_HS.sbx
- SA2/SA2_HS.shp
- SA2/SA2_HS.shp.xml
- SA2/SA2_HS.shx
- SA2/SA2_METADATA.pdf
- SA2/SA2_SEP_map.tfw
- SA2/SA2_SEP_map.tif
- SA2/SA2_SEP_map.tif.aux.xml
- SA2/SA2_SEP_map.tif.ovr
- SA2/SA2_SEP_map.tif.vat.cpg
- SA2/SA2_SEP_map.tif.vat.dbf
- SA2/SA2_SEP_map.tif.vat.dbf.xml
- SA2/SA2_SEP_map.tif.xml
- SA2/SA2_Urban.CPG
- SA2/SA2_Urban.dbf
- SA2/SA2_Urban.prj
- SA2/SA2_Urban.sbn
- SA2/SA2_Urban.sbx
- SA2/SA2_Urban.shp
- SA2/SA2_Urban.shp.xml
- SA2/SA2_Urban.shx
