# Supplementary material for: Mapping regional livelihood benefits from local ecosystem services assessments in rural Sahel
Source: PLoS One. 2018 Feb 1;13(2):e0192019. doi: 10.1371/journal.pone.0192019 (PMC5794140; doi:10.1371/journal.pone.0192019)
Supplement: S2 Data — Included data layers: Depressions shapefile; homesteads shapefile; urban land shapefile; calibration and groundtruthing points shapefile; and social-ecological patch map raster file. (ZIP) [file pone.0192019.s010.zip › SA2/SA2_Depression.shp.xml]

<metadata xml:lang="en"><Esri><CreaDate>20160920</CreaDate><CreaTime>14003100</CreaTime><ArcGISFormat>1.0</ArcGISFormat><SyncOnce>FALSE</SyncOnce><DataProperties><itemProps><itemLocation><linkage Sync="TRUE">file://\\KATJAM-W7\D$\DATA\MSc Thesis\GIS_3\Article_SI\SA2\SA2_Depression.shp</linkage><protocol Sync="TRUE">Local Area Network</protocol></itemLocation><itemName Sync="TRUE">SA2_Depression</itemName><imsContentType Sync="TRUE">002</imsContentType><nativeExtBox><westBL Sync="TRUE">652524.748000</westBL><eastBL Sync="TRUE">752724.748000</eastBL><southBL Sync="TRUE">1423896.048000</southBL><northBL Sync="TRUE">1483986.048000</northBL><exTypeCode Sync="TRUE">1</exTypeCode></nativeExtBox><itemSize Sync="TRUE">2.059</itemSize></itemProps><copyHistory><copy source="D:\DATA\MSc Thesis\GIS_2\VT_C-Temp-Katja_M\Scratch\Feature extraction\SA2_depr1" dest="\\KATJAM-W7\D$\DATA\MSc Thesis\GIS_3\Article_SI\SA2\SA2_depr1" date="20160920" time="14003100"/></copyHistory><lineage><Process ToolSource="c:\program files (x86)\arcgis\desktop10.3\ArcToolbox\Toolboxes\Data Management Tools.tbx\CalculateField" Date="20160920" Time="141518" Name="" export="">CalculateField SA2_Depression SEP Depression VB #</Process></lineage><coordRef><type Sync="TRUE">Projected</type><geogcsn Sync="TRUE">GCS_WGS_1984</geogcsn><csUnits Sync="TRUE">Linear Unit: Meter (1.000000)</csUnits><projcsn Sync="TRUE">UTM_Zone_30N</projcsn><peXml Sync="TRUE">&lt;ProjectedCoordinateSystem xsi:type='typens:ProjectedCoordinateSystem' xmlns:xsi='http://www.w3.org/2001/XMLSchema-instance' xmlns:xs='http://www.w3.org/2001/XMLSchema' xmlns:typens='http://www.esri.com/schemas/ArcGIS/10.3'&gt;&lt;WKT&gt;PROJCS[&amp;quot;UTM_Zone_30N&amp;quot;,GEOGCS[&amp;quot;GCS_WGS_1984&amp;quot;,DATUM[&amp;quot;D_WGS_1984&amp;quot;,SPHEROID[&amp;quot;WGS_1984&amp;quot;,6378137.0,298.257223563]],PRIMEM[&amp;quot;Greenwich&amp;quot;,0.0],UNIT[&amp;quot;Degree&amp;quot;,0.0174532925199433]],PROJECTION[&amp;quot;Transverse_Mercator&amp;quot;],PARAMETER[&amp;quot;False_Easting&amp;quot;,500000.0],PARAMETER[&amp;quot;False_Northing&amp;quot;,0.0],PARAMETER[&amp;quot;Central_Meridian&amp;quot;,-3.0],PARAMETER[&amp;quot;Scale_Factor&amp;quot;,0.9996],PARAMETER[&amp;quot;Latitude_Of_Origin&amp;quot;,0.0],UNIT[&amp;quot;Meter&amp;quot;,1.0]]&lt;/WKT&gt;&lt;XOrigin&gt;-5120900&lt;/XOrigin&gt;&lt;YOrigin&gt;-9998100&lt;/YOrigin&gt;&lt;XYScale&gt;450445547.3910538&lt;/XYScale&gt;&lt;ZOrigin&gt;-100000&lt;/ZOrigin&gt;&lt;ZScale&gt;10000&lt;/ZScale&gt;&lt;MOrigin&gt;-100000&lt;/MOrigin&gt;&lt;MScale&gt;10000&lt;/MScale&gt;&lt;XYTolerance&gt;0.001&lt;/XYTolerance&gt;&lt;ZTolerance&gt;0.001&lt;/ZTolerance&gt;&lt;MTolerance&gt;0.001&lt;/MTolerance&gt;&lt;HighPrecision&gt;true&lt;/HighPrecision&gt;&lt;/ProjectedCoordinateSystem&gt;</peXml></coordRef></DataProperties><SyncDate>20160920</SyncDate><SyncTime>17374400</SyncTime><ModDate>20160920</ModDate><ModTime>17374400</ModTime><scaleRange><minScale>150000000</minScale><maxScale>5000</maxScale></scaleRange><ArcGISProfile>ItemDescription</ArcGISProfile></Esri><dataIdInfo><envirDesc Sync="TRUE"> Version 6.2 (Build 9200) ; Esri ArcGIS 10.3.0.4322</envirDesc><dataLang><languageCode value="eng" Sync="TRUE"/><countryCode value="USA" Sync="TRUE"/></dataLang><idCitation><resTitle Sync="TRUE">SA2_Depression</resTitle><presForm><PresFormCd value="005" Sync="TRUE"/></presForm></idCitation><spatRpType><SpatRepTypCd value="001" Sync="TRUE"/></spatRpType><dataExt><geoEle xmlns=""><GeoBndBox esriExtentType="search"><exTypeCode Sync="TRUE">1</exTypeCode><westBL Sync="TRUE">-1.594302</westBL><eastBL Sync="TRUE">-0.666141</eastBL><northBL Sync="TRUE">13.419712</northBL><southBL Sync="TRUE">12.869928</southBL></GeoBndBox></geoEle></dataExt><idPurp>Shapefile with depression polygons in study area 2.</idPurp><idCredit>Katja Malmborg</idCredit><idAbs>&lt;DIV STYLE="text-align:Left;"&gt;&lt;DIV&gt;&lt;P&gt;&lt;SPAN&gt;Attribute table key:&lt;/SPAN&gt;&lt;/P&gt;&lt;P STYLE="text-indent:20;"&gt;&lt;SPAN&gt;SEP: Social-ecological patch&lt;/SPAN&gt;&lt;/P&gt;&lt;/DIV&gt;&lt;/DIV&gt;</idAbs></dataIdInfo><mdLang><languageCode value="eng" Sync="TRUE"/><countryCode value="USA" Sync="TRUE"/></mdLang><mdChar><CharSetCd value="004" Sync="TRUE"/></mdChar><distInfo><distFormat><formatName Sync="TRUE">Shapefile</formatName></distFormat><distTranOps><transSize Sync="TRUE">2.059</transSize></distTranOps></distInfo><mdHrLv><ScopeCd value="005" Sync="TRUE"/></mdHrLv><mdHrLvName Sync="TRUE">dataset</mdHrLvName><refSysInfo><RefSystem><refSysID><identCode code="0" Sync="TRUE"/></refSysID></RefSystem></refSysInfo><spatRepInfo><VectSpatRep><geometObjs Name="SA2_Depression"><geoObjTyp><GeoObjTypCd value="002" Sync="TRUE"></GeoObjTypCd></geoObjTyp><geoObjCnt Sync="TRUE">252</geoObjCnt></geometObjs><topLvl><TopoLevCd value="001" Sync="TRUE"></TopoLevCd></topLvl></VectSpatRep></spatRepInfo><spdoinfo><ptvctinf><esriterm Name="SA2_Depression"><efeatyp Sync="TRUE">Simple</efeatyp><efeageom code="4" Sync="TRUE"></efeageom><esritopo Sync="TRUE">FALSE</esritopo><efeacnt Sync="TRUE">252</efeacnt><spindex Sync="TRUE">TRUE</spindex><linrefer Sync="TRUE">FALSE</linrefer></esriterm></ptvctinf></spdoinfo><eainfo><detailed Name="SA2_Depression"><enttyp><enttypl Sync="TRUE">SA2_Depression</enttypl><enttypt Sync="TRUE">Feature Class</enttypt><enttypc Sync="TRUE">252</enttypc></enttyp><attr><attrlabl Sync="TRUE">FID</attrlabl><attalias Sync="TRUE">FID</attalias><attrtype Sync="TRUE">OID</attrtype><attwidth Sync="TRUE">4</attwidth><atprecis Sync="TRUE">0</atprecis><attscale Sync="TRUE">0</attscale><attrdef Sync="TRUE">Internal feature number.</attrdef><attrdefs Sync="TRUE">Esri</attrdefs><attrdomv><udom Sync="TRUE">Sequential unique whole numbers that are automatically generated.</udom></attrdomv></attr><attr><attrlabl Sync="TRUE">Shape</attrlabl><attalias Sync="TRUE">Shape</attalias><attrtype Sync="TRUE">Geometry</attrtype><attwidth Sync="TRUE">0</attwidth><atprecis Sync="TRUE">0</atprecis><attscale Sync="TRUE">0</attscale><attrdef Sync="TRUE">Feature geometry.</attrdef><attrdefs Sync="TRUE">Esri</attrdefs><attrdomv><udom Sync="TRUE">Coordinates defining the features.</udom></attrdomv></attr><attr><attrlabl Sync="TRUE">SEP</attrlabl><attalias Sync="TRUE">SEP</attalias><attrtype Sync="TRUE">String</attrtype><attwidth Sync="TRUE">50</attwidth><atprecis Sync="TRUE">0</atprecis><attscale Sync="TRUE">0</attscale></attr></detailed></eainfo><mdDateSt Sync="TRUE">20160920</mdDateSt></metadata>
