# Supplementary material for: Mapping regional livelihood benefits from local ecosystem services assessments in rural Sahel
Source: PLoS One. 2018 Feb 1;13(2):e0192019. doi: 10.1371/journal.pone.0192019 (PMC5794140; doi:10.1371/journal.pone.0192019)
Supplement: S2 Data — Included data layers: Depressions shapefile; homesteads shapefile; urban land shapefile; calibration and groundtruthing points shapefile; and social-ecological patch map raster file. (ZIP) [file pone.0192019.s010.zip › SA2/SA2_GT_C.shp.xml]

<metadata xml:lang="en"><Esri><CreaDate>20160902</CreaDate><CreaTime>11493300</CreaTime><ArcGISFormat>1.0</ArcGISFormat><SyncOnce>FALSE</SyncOnce><DataProperties><itemProps><itemLocation><linkage Sync="TRUE">file://\\KATJAM-W7\D$\DATA\MSc Thesis\GIS_3\Article_SI\SA2\SA2_GT_C.shp</linkage><protocol Sync="TRUE">Local Area Network</protocol></itemLocation><itemName Sync="TRUE">SA2_GT_C</itemName><imsContentType Sync="TRUE">002</imsContentType><itemSize Sync="TRUE">0.047</itemSize><nativeExtBox><westBL Sync="TRUE">654628.353266</westBL><eastBL Sync="TRUE">743720.811470</eastBL><southBL Sync="TRUE">1426663.905213</southBL><northBL Sync="TRUE">1482085.106780</northBL><exTypeCode Sync="TRUE">1</exTypeCode></nativeExtBox></itemProps><copyHistory><copy source="D:\DATA\MSc Thesis\GIS_2\VT_C-Temp-Katja_M\Data\Calibration points\SA2\SA2_ALL" dest="\\KATJAM-W7\D$\DATA\MSc Thesis\GIS_3\Article_SI\SA2\SA2_ALL" date="20160902" time="11493300"/></copyHistory><lineage><Process ToolSource="c:\program files (x86)\arcgis\desktop10.3\ArcToolbox\Toolboxes\Data Management Tools.tbx\CalculateField" Date="20160902" Time="163858" Name="" export="">CalculateField SA2_ALL Type_1 C VB #</Process><Process ToolSource="c:\program files (x86)\arcgis\desktop10.3\ArcToolbox\Toolboxes\Data Management Tools.tbx\CalculateField" Date="20160902" Time="163916" Name="" export="">CalculateField SA2_ALL Type_1 C VB #</Process><Process ToolSource="c:\program files (x86)\arcgis\desktop10.3\ArcToolbox\Toolboxes\Data Management Tools.tbx\CalculateField" Date="20160902" Time="163953" Name="" export="">CalculateField SA2_ALL Type_1 C VB #</Process><Process ToolSource="c:\program files (x86)\arcgis\desktop10.3\ArcToolbox\Toolboxes\Data Management Tools.tbx\CalculateField" Date="20160902" Time="164055" Name="" export="">CalculateField SA2_ALL Type_1 C VB #</Process><Process ToolSource="c:\program files (x86)\arcgis\desktop10.3\ArcToolbox\Toolboxes\Data Management Tools.tbx\CalculateField" Date="20160902" Time="171714" Name="" export="">CalculateField SA2_GT_C Point_ID [ident] VB #</Process><Process ToolSource="c:\program files (x86)\arcgis\desktop10.3\ArcToolbox\Toolboxes\Data Management Tools.tbx\CalculateField" Date="20160902" Time="171745" Name="" export="">CalculateField SA2_GT_C Lat [Latitude] VB #</Process><Process ToolSource="c:\program files (x86)\arcgis\desktop10.3\ArcToolbox\Toolboxes\Data Management Tools.tbx\CalculateField" Date="20160902" Time="171810" Name="" export="">CalculateField SA2_GT_C Long [Longitude] VB #</Process><Process ToolSource="c:\program files (x86)\arcgis\desktop10.3\ArcToolbox\Toolboxes\Data Management Tools.tbx\CalculateField" Date="20160902" Time="171835" Name="" export="">CalculateField SA2_GT_C Vill [Village] VB #</Process><Process ToolSource="c:\program files (x86)\arcgis\desktop10.3\ArcToolbox\Toolboxes\Data Management Tools.tbx\CalculateField" Date="20160902" Time="171858" Name="" export="">CalculateField SA2_GT_C Village [Vill] VB #</Process><Process ToolSource="c:\program files (x86)\arcgis\desktop10.3\ArcToolbox\Toolboxes\Data Management Tools.tbx\CalculateField" Date="20160902" Time="171928" Name="" export="">CalculateField SA2_GT_C Type1 [Type_1] VB #</Process><Process ToolSource="c:\program files (x86)\arcgis\desktop10.3\ArcToolbox\Toolboxes\Data Management Tools.tbx\CalculateField" Date="20160902" Time="172005" Name="" export="">CalculateField SA2_GT_C Type2 [Type] VB #</Process><Process ToolSource="c:\program files (x86)\arcgis\desktop10.3\ArcToolbox\Toolboxes\Data Management Tools.tbx\CalculateField" Date="20160902" Time="172041" Name="" export="">CalculateField SA2_GT_C SEP [Ecotope] VB #</Process><Process ToolSource="c:\program files (x86)\arcgis\desktop10.3\ArcToolbox\Toolboxes\Data Management Tools.tbx\CalculateField" Date="20160902" Time="172316" Name="" export="">CalculateField SA2_GT_C Type2 3 VB #</Process><Process ToolSource="c:\program files (x86)\arcgis\desktop10.3\ArcToolbox\Toolboxes\Data Management Tools.tbx\CalculateField" Date="20160902" Time="172343" Name="" export="">CalculateField SA2_GT_C Type2 2 VB #</Process><Process ToolSource="c:\program files (x86)\arcgis\desktop10.3\ArcToolbox\Toolboxes\Data Management Tools.tbx\CalculateField" Date="20160902" Time="172402" Name="" export="">CalculateField SA2_GT_C Type2 4 VB #</Process><Process ToolSource="c:\program files (x86)\arcgis\desktop10.3\ArcToolbox\Toolboxes\Data Management Tools.tbx\CalculateField" Date="20160902" Time="172419" Name="" export="">CalculateField SA2_GT_C Type2 2 VB #</Process><Process ToolSource="c:\program files (x86)\arcgis\desktop10.3\ArcToolbox\Toolboxes\Data Management Tools.tbx\CalculateField" Date="20160902" Time="172439" Name="" export="">CalculateField SA2_GT_C Type2 4 VB #</Process></lineage><coordRef><type Sync="TRUE">Projected</type><geogcsn Sync="TRUE">GCS_WGS_1984</geogcsn><csUnits Sync="TRUE">Linear Unit: Meter (1.000000)</csUnits><projcsn Sync="TRUE">UTM_Zone_30N</projcsn><peXml Sync="TRUE">&lt;ProjectedCoordinateSystem xsi:type='typens:ProjectedCoordinateSystem' xmlns:xsi='http://www.w3.org/2001/XMLSchema-instance' xmlns:xs='http://www.w3.org/2001/XMLSchema' xmlns:typens='http://www.esri.com/schemas/ArcGIS/10.3'&gt;&lt;WKT&gt;PROJCS[&amp;quot;UTM_Zone_30N&amp;quot;,GEOGCS[&amp;quot;GCS_WGS_1984&amp;quot;,DATUM[&amp;quot;D_WGS_1984&amp;quot;,SPHEROID[&amp;quot;WGS_1984&amp;quot;,6378137.0,298.257223563]],PRIMEM[&amp;quot;Greenwich&amp;quot;,0.0],UNIT[&amp;quot;Degree&amp;quot;,0.0174532925199433]],PROJECTION[&amp;quot;Transverse_Mercator&amp;quot;],PARAMETER[&amp;quot;False_Easting&amp;quot;,500000.0],PARAMETER[&amp;quot;False_Northing&amp;quot;,0.0],PARAMETER[&amp;quot;Central_Meridian&amp;quot;,-3.0],PARAMETER[&amp;quot;Scale_Factor&amp;quot;,0.9996],PARAMETER[&amp;quot;Latitude_Of_Origin&amp;quot;,0.0],UNIT[&amp;quot;Meter&amp;quot;,1.0]]&lt;/WKT&gt;&lt;XOrigin&gt;-5120900&lt;/XOrigin&gt;&lt;YOrigin&gt;-9998100&lt;/YOrigin&gt;&lt;XYScale&gt;450445547.3910538&lt;/XYScale&gt;&lt;ZOrigin&gt;-100000&lt;/ZOrigin&gt;&lt;ZScale&gt;10000&lt;/ZScale&gt;&lt;MOrigin&gt;-100000&lt;/MOrigin&gt;&lt;MScale&gt;10000&lt;/MScale&gt;&lt;XYTolerance&gt;0.001&lt;/XYTolerance&gt;&lt;ZTolerance&gt;0.001&lt;/ZTolerance&gt;&lt;MTolerance&gt;0.001&lt;/MTolerance&gt;&lt;HighPrecision&gt;true&lt;/HighPrecision&gt;&lt;/ProjectedCoordinateSystem&gt;</peXml></coordRef></DataProperties><SyncDate>20160920</SyncDate><SyncTime>17374900</SyncTime><ModDate>20160920</ModDate><ModTime>17374900</ModTime><scaleRange><minScale>150000000</minScale><maxScale>5000</maxScale></scaleRange><ArcGISProfile>ItemDescription</ArcGISProfile></Esri><dataIdInfo><envirDesc Sync="TRUE"> Version 6.2 (Build 9200) ; Esri ArcGIS 10.3.0.4322</envirDesc><dataLang><languageCode value="eng" Sync="TRUE"/><countryCode value="USA" Sync="TRUE"/></dataLang><idCitation><resTitle Sync="TRUE">SA2_GT_C</resTitle><presForm><PresFormCd value="005" Sync="TRUE"/></presForm></idCitation><spatRpType><SpatRepTypCd value="001" Sync="TRUE"/></spatRpType><dataExt><geoEle xmlns=""><GeoBndBox esriExtentType="search"><exTypeCode Sync="TRUE">1</exTypeCode><westBL Sync="TRUE">-1.574777</westBL><eastBL Sync="TRUE">-0.749404</eastBL><northBL Sync="TRUE">13.402418</northBL><southBL Sync="TRUE">12.895662</southBL></GeoBndBox></geoEle></dataExt><idPurp>Groundtruthing and calibration points for study area 2</idPurp><idAbs>&lt;DIV STYLE="text-align:Left;"&gt;&lt;DIV&gt;&lt;DIV&gt;&lt;P STYLE="font-weight:bold;"&gt;&lt;SPAN STYLE="font-size:12pt"&gt;Key attribute table&lt;/SPAN&gt;&lt;/P&gt;&lt;P STYLE="margin:0 0 11 0;"&gt;&lt;SPAN STYLE="font-size:12pt"&gt;Point_ID: ID number for points&lt;/SPAN&gt;&lt;/P&gt;&lt;P STYLE="margin:0 0 11 0;"&gt;&lt;SPAN STYLE="font-size:12pt"&gt;Lat: Latitude&lt;/SPAN&gt;&lt;/P&gt;&lt;P STYLE="margin:0 0 11 0;"&gt;&lt;SPAN STYLE="font-size:12pt"&gt;Long: Longitude&lt;/SPAN&gt;&lt;/P&gt;&lt;P STYLE="margin:0 0 11 0;"&gt;&lt;SPAN STYLE="font-size:12pt"&gt;Village: Village in which point is located. 'Other' signifies points where name of village was not known.&lt;/SPAN&gt;&lt;/P&gt;&lt;P STYLE="margin:0 0 11 0;"&gt;&lt;SPAN STYLE="font-size:12pt"&gt;Type1: Groundtruthing point (GT) OR calibration point (C)&lt;/SPAN&gt;&lt;/P&gt;&lt;P STYLE="margin:0 0 11 0;"&gt;&lt;SPAN STYLE="font-size:12pt"&gt;Type2: 1. Point collected with GPS device during fieldwork; 2. Points created by using field notes and located using Google Earth; 3. Points created from data in Sinare et al. (2016); 4. Points located through visual interpretation in Google Earth.&lt;/SPAN&gt;&lt;/P&gt;&lt;P STYLE="font-weight:bold;margin:0 0 11 0;"&gt;&lt;SPAN STYLE="font-size:12pt"&gt;SEP: Social-ecological patch&lt;/SPAN&gt;&lt;/P&gt;&lt;P&gt;&lt;SPAN /&gt;&lt;/P&gt;&lt;/DIV&gt;&lt;/DIV&gt;&lt;/DIV&gt;</idAbs><idCredit>Katja Malmborg</idCredit></dataIdInfo><mdLang><languageCode value="eng" Sync="TRUE"/><countryCode value="USA" Sync="TRUE"/></mdLang><mdChar><CharSetCd value="004" Sync="TRUE"/></mdChar><distInfo><distFormat><formatName Sync="TRUE">Shapefile</formatName></distFormat><distTranOps><transSize Sync="TRUE">0.047</transSize></distTranOps></distInfo><mdHrLv><ScopeCd value="005" Sync="TRUE"/></mdHrLv><mdHrLvName Sync="TRUE">dataset</mdHrLvName><refSysInfo><RefSystem><refSysID><identCode code="0" Sync="TRUE"/></refSysID></RefSystem></refSysInfo><spatRepInfo><VectSpatRep><geometObjs Name="SA2_GT_C"><geoObjTyp><GeoObjTypCd value="004" Sync="TRUE"></GeoObjTypCd></geoObjTyp><geoObjCnt Sync="TRUE">1743</geoObjCnt></geometObjs><topLvl><TopoLevCd value="001" Sync="TRUE"></TopoLevCd></topLvl></VectSpatRep></spatRepInfo><spdoinfo><ptvctinf><esriterm Name="SA2_GT_C"><efeatyp Sync="TRUE">Simple</efeatyp><efeageom code="1" Sync="TRUE"></efeageom><esritopo Sync="TRUE">FALSE</esritopo><efeacnt Sync="TRUE">1743</efeacnt><spindex Sync="TRUE">FALSE</spindex><linrefer Sync="TRUE">FALSE</linrefer></esriterm></ptvctinf></spdoinfo><eainfo><detailed Name="SA2_GT_C"><enttyp><enttypl Sync="TRUE">SA2_GT_C</enttypl><enttypt Sync="TRUE">Feature Class</enttypt><enttypc Sync="TRUE">1743</enttypc></enttyp><attr><attrlabl Sync="TRUE">FID</attrlabl><attalias Sync="TRUE">FID</attalias><attrtype Sync="TRUE">OID</attrtype><attwidth Sync="TRUE">4</attwidth><atprecis Sync="TRUE">0</atprecis><attscale Sync="TRUE">0</attscale><attrdef Sync="TRUE">Internal feature number.</attrdef><attrdefs Sync="TRUE">Esri</attrdefs><attrdomv><udom Sync="TRUE">Sequential unique whole numbers that are automatically generated.</udom></attrdomv></attr><attr><attrlabl Sync="TRUE">Shape</attrlabl><attalias Sync="TRUE">Shape</attalias><attrtype Sync="TRUE">Geometry</attrtype><attwidth Sync="TRUE">0</attwidth><atprecis Sync="TRUE">0</atprecis><attscale Sync="TRUE">0</attscale><attrdef Sync="TRUE">Feature geometry.</attrdef><attrdefs Sync="TRUE">Esri</attrdefs><attrdomv><udom Sync="TRUE">Coordinates defining the features.</udom></attrdomv></attr><attr><attrlabl Sync="TRUE">Point_ID</attrlabl><attalias Sync="TRUE">Point_ID</attalias><attrtype Sync="TRUE">SmallInteger</attrtype><attwidth Sync="TRUE">5</attwidth><atprecis Sync="TRUE">5</atprecis><attscale Sync="TRUE">0</attscale></attr><attr><attrlabl Sync="TRUE">Lat</attrlabl><attalias Sync="TRUE">Lat</attalias><attrtype Sync="TRUE">Double</attrtype><attwidth Sync="TRUE">19</attwidth><atprecis Sync="TRUE">0</atprecis><attscale Sync="TRUE">0</attscale></attr><attr><attrlabl Sync="TRUE">Long</attrlabl><attalias Sync="TRUE">Long</attalias><attrtype Sync="TRUE">Double</attrtype><attwidth Sync="TRUE">19</attwidth><atprecis Sync="TRUE">0</atprecis><attscale Sync="TRUE">0</attscale></attr><attr><attrlabl Sync="TRUE">Village</attrlabl><attalias Sync="TRUE">Village</attalias><attrtype Sync="TRUE">String</attrtype><attwidth Sync="TRUE">50</attwidth><atprecis Sync="TRUE">0</atprecis><attscale Sync="TRUE">0</attscale></attr><attr><attrlabl Sync="TRUE">Type1</attrlabl><attalias Sync="TRUE">Type1</attalias><attrtype Sync="TRUE">String</attrtype><attwidth Sync="TRUE">50</attwidth><atprecis Sync="TRUE">0</atprecis><attscale Sync="TRUE">0</attscale></attr><attr><attrlabl Sync="TRUE">Type2</attrlabl><attalias Sync="TRUE">Type2</attalias><attrtype Sync="TRUE">SmallInteger</attrtype><attwidth Sync="TRUE">5</attwidth><atprecis Sync="TRUE">5</atprecis><attscale Sync="TRUE">0</attscale></attr><attr><attrlabl Sync="TRUE">SEP</attrlabl><attalias Sync="TRUE">SEP</attalias><attrtype Sync="TRUE">String</attrtype><attwidth Sync="TRUE">50</attwidth><atprecis Sync="TRUE">0</atprecis><attscale Sync="TRUE">0</attscale></attr></detailed></eainfo><mdDateSt Sync="TRUE">20160920</mdDateSt></metadata>
